# Supplementary material for: Development and implementation of a centralized surveillance infection prevention program in a multi-facility health system: A quality improvement project
Source: Antimicrob Steward Healthc Epidemiol. 2023 Mar 22;3(1):e56. doi: 10.1017/ash.2023.126 (PMC10031579; doi:10.1017/ash.2023.126)
Supplement: Supplementary file 1 [file S2732494X23001262sup.zip]

Archive with 2 entries (2 files):
- S2732494X23001262sup001.docx
- S2732494X23001262sup002.docx
